# Supplementary material for: Time-Resolved Effect of Interferon-Alpha 2a on Activities of Nuclear Factor Kappa B, Pregnane X Receptor and on Drug Disposition Genes
Source: Pharmaceutics. 2021 May 28;13(6):808. doi: 10.3390/pharmaceutics13060808 (PMC8229072; doi:10.3390/pharmaceutics13060808)
Supplement: Supplementary file 1 [file pharmaceutics-13-00808-s001.zip]

Archive with 1 entries (1 files):
- pharmaceutics-1214341-SI.pdf
